# Supplementary material for: The Regulation of the Growth and Pathogenicity of Valsa mali by the Carbon Metabolism Repressor CreA
Source: Int J Mol Sci. 2023 May 25;24(11):9252. doi: 10.3390/ijms24119252 (PMC10253104; doi:10.3390/ijms24119252)
Supplement: Supplementary file 1 [file ijms-24-09252-s001.zip]

Archive with 1 entries (1 files):
- ijms-2309232-supplementary.pdf
